# Supplementary material for: SARS-CoV-2 Production, Purification Methods and UV Inactivation for Proteomics and Structural Studies
Source: Viruses. 2022 Sep 8;14(9):1989. doi: 10.3390/v14091989 (PMC9505060; doi:10.3390/v14091989)
Supplement: Supplementary file 1 [file viruses-14-01989-s001.zip]

Archive with 1 entries (1 files):
- viruses-1822263-supplementary.xlsx
