# Supplementary material for: SARS-CoV-2 Production, Purification Methods and UV Inactivation for Proteomics and Structural Studies
Source: Viruses. 2022 Sep 8;14(9):1989. doi: 10.3390/v14091989 (PMC9505060; doi:10.3390/v14091989)
Supplement: Supplementary file 1 [file viruses-14-01989-s001.zip › viruses-1822263-supplementary.xlsx]

## Sheet: Table S1
Column1	Column2	Column3	Column4	Column5
Left Primer Name	Left Primer Sequence	Right Primer Name	Right Primer Sequence	PCR Mix
T450_1_LEFT	ACCAACCAACTTTCGATCTCTTGT	T450_1_RIGHT	CGAGCATCCGAACGTTTGATGA	Mix-1
T450_2_LEFT	GGCACTTGTGGCTTAGTAGAAGT	T450_2_RIGHT	ATGCACTCAAGAGGGTAGCCAT	Mix-2
T450_3_LEFT	TTAACGGAGGGGCATACACTCG	T450_3_RIGHT	GGTTGCATTCATTTGGTGACGC	Mix-1
T450_4_LEFT	GGTTGAAAAGAAAAAGCTTGATGGCT	T450_4_RIGHT	ACCTTCGGAACCTTCTCCAACA	Mix-2
T450_5_LEFT	CTATTGGGTTCCACGTGCTAGC	T450_5_RIGHT	TAGCGGCCTTCTGTAAAACACG	Mix-1
T450_6_LEFT	TCAGAGGCTGCTCGTGTTGTAC	T450_6_RIGHT	AGAGTCAGCACACAAAGCCAAA	Mix-2
T450_7_LEFT	TCACCTGTGCAAAGGAAATTAAGGA	T450_7_RIGHT	AGTAACCTTTGTTGGTGCACCG	Mix-1
T450_8_LEFT	ACAGAAAAGTACTGTGCCCTTGC	T450_8_RIGHT	TGGCTCAAACTCTTCTTCTTCACA	Mix-2
T450_9_LEFT	GCTTCACATATGTATTGTTCTTTCTACCC	T450_9_RIGHT	CTGCAACACCTCCTCCATGTTT	Mix-1
T450_10_LEFT	GACATTGTGGAAGAAGCTAAAAAGGT	T450_10_RIGHT	CAGCGATCTTTTGTTCAACTTGCT	Mix-2
T450_11_LEFT	TCGCACAAATGTCTACTTAGCTGT	T450_11_RIGHT	CCTGACCCGGGTAAGTGGTTAT	Mix-1
T450_12_LEFT	AAAAAGGCTGGTGGCACTACTG	T450_12_RIGHT	ACCGAGCAGCTTCTTCCAAATT	Mix-2
T450_13_LEFT	ACGATCTAAATGAAACTCTTGTTACAATGC	T450_13_RIGHT	CACAACTTGCGTGTGGAGGTTA	Mix-1
T450_14_LEFT	CTTCTTTCTTTGAGAGAAGTGAGGACT	T450_14_RIGHT	AGCATCTTGTAGAGCAGGTGGA	Mix-2
T450_15_LEFT	AACAACTGTTATCTTGCCACTGCA	T450_15_RIGHT	AGTTCATACTGAGCAGGTGGTG	Mix-1
T450_16_LEFT	GTACGTGTGGTAAACAAGCTACAAAA	T450_16_RIGHT	GCTTGCGTTTGGATATGGTTGG	Mix-2
T450_17_LEFT	ACAGAAATTGACCCTAAGTTGGACA	T450_17_RIGHT	GATTATCCATTCCCTGCGCGTC	Mix-1
T450_18_LEFT	GGAGCACAAAACCAGTTGAAACA	T450_18_RIGHT	ACAACTTTGTTAAGAAAAGGCTTAGCA	Mix-2
T450_19_LEFT	GCTACTCATGGTTTAGCTGCTGT	T450_19_RIGHT	CCAGTACAGTAAGAAGGCATGCC	Mix-1
T450_20_LEFT	AGGTTCTTTAATCTACTCAACCGCTG	T450_20_RIGHT	GCTGAAATCGGGGCCATTTGTA	Mix-2
T450_21_LEFT	GCAATTGTTTTTCAGCTATTTTGCAGT	T450_21_RIGHT	ATGGATGGAACCATTCTTCACTGT	Mix-1
T450_22_LEFT	AGTTTAAAAGACCAATAAATCCTACTGACC	T450_22_RIGHT	TGCAAGTTCAGCTTCTGCAGTT	Mix-2
T450_23_LEFT	ACGTTTTCATCAACTTTTAACGTACCA	T450_23_RIGHT	GCAGCACTACGTATTTGTTTTCGT	Mix-1
T450_24_LEFT	AGCAAAAAGTCACAACATTGCTTTGA	T450_24_RIGHT	TAACTACCACCACGCTGGCTAA	Mix-2
T450_25_LEFT	TCACTCGTGACATAGCATCTACAGA	T450_25_RIGHT	CGTGTGTCAGGGCGTAAACTTT	Mix-1
T450_26_LEFT	TGGTAAGCCAGTACCATATTGTTATGA	T450_26_RIGHT	AGTAGGCAAGGCATGTTACTACG	Mix-2
T450_27_LEFT	TGGTGCTTTGGACATATCAGCA	T450_27_RIGHT	TTAACAAAAAGGTGCACAGCGC	Mix-1
T450_28_LEFT	TGGTTCTTTAGTAATTACCTAAAGAGACGT	T450_28_RIGHT	AGCATGTCTTCAGAGGTGCAGA	Mix-2
T450_29_LEFT	ACACTTAACGGTCTTTGGCTTGA	T450_29_RIGHT	ACCTTCTAAGTCTGTGCCAGCA	Mix-1
T450_30_LEFT	ACTGTGTCTCTTTTTGTTACATGCAC	T450_30_RIGHT	ACTGCACTTTGGAAAGTAACACCT	Mix-2
T450_31_LEFT	ACCATATTGGGTAGTGCTTTATTAGAAGA	T450_31_RIGHT	ACACAGTTCTTGCTGTCATAAGGA	Mix-1
T450_32_LEFT	TGTCTGGTTTTAAGCTAAAAGACTGTGT	T450_32_RIGHT	CCAAGAGTCAGTCTAAAGTAGCGG	Mix-2
T450_33_LEFT	GCCCTATTTTCTTCATAACTGGTAATACAC	T450_33_RIGHT	ACCCTGCATGGAAAGCAAAACA	Mix-1
T450_34_LEFT	TCTCTTAGCTAAAGATACTACTGAAGCC	T450_34_RIGHT	ACACAACCATCTCTTGCATTGTTG	Mix-2
T450_35_LEFT	CAGACAATGCTTTTCACTATGCTTAGA	T450_35_RIGHT	TCATCAGTGCAAGCAGTTTGTGT	Mix-1
T450_36_LEFT	TGAGCTTAGTCCTGTTGCACTAC	T450_36_RIGHT	TTGGTTGTCCCCCACTAGCTAG	Mix-2
T450_37_LEFT	GCCAATTCAACTGTATTATCTTTCTGTGC	T450_37_RIGHT	ACGATTGTGCATCAGCTGACTG	Mix-1
T450_38_LEFT	GTCTGCGGTATGTGGAAAGGTT	T450_38_RIGHT	AGCATAGACGAGGTCTGCCATT	Mix-2
T450_39_LEFT	AGACGGTGACATGGTACCACAT	T450_39_RIGHT	GCAGTTAAAGCCCTGGTCAAGG	Mix-1
T450_40_LEFT	CAGGTAGTGGAGTTCCTGTTGTAGA	T450_40_RIGHT	CAGGGTCAGCAGCATACACAAG	Mix-2
T450_41_LEFT	GAGCTAGGTGTTGTACATAATCAGGA	T450_41_RIGHT	ACAGCCACCATCGTAACAATCA	Mix-1
T450_42_LEFT	ACTATCGTTATAATCTACCAACAATGTGTG	T450_42_RIGHT	AACATGTTGTGCCAACCACCAT	Mix-2
T450_43_LEFT	TCAATAGCCGCCACTAGAGGAG	T450_43_RIGHT	TGCGGACATACTTATCGGCAAT	Mix-1
T450_44_LEFT	CAAGCTGTCACGGCCAATGTTA	T450_44_RIGHT	GGCCCCTAGGATTCTTGATGGA	Mix-2
T450_45_LEFT	ACATACAATGCTAGTTAAACAGGGTGA	T450_45_RIGHT	GGTCTACGTATGCAAGCACCAC	Mix-1
T450_46_LEFT	ACCGCATACAGTCTTACAGGCT	T450_46_RIGHT	GCGTTTCTGCTGCAAAAAGCTT	Mix-2
T450_47_LEFT	GCAACATGTGACTGGACAAATGC	T450_47_RIGHT	GCTCTTGTGGCACTAGTGTAGG	Mix-1
T450_48_LEFT	TGTTGGTGATTATTTTGTGCTGACAT	T450_48_RIGHT	CTGTCGTCTCAGGCAATGCATT	Mix-2
T450_49_LEFT	AGAATTATACCTGCACGTGCTCG	T450_49_RIGHT	TGCAGATGAAACATCATGCGTGA	Mix-1
T450_50_LEFT	AAGCACATAAAGACAAATCAGCTCAA	T450_50_RIGHT	TGTAAAGTTGCCACATTCCTACGT	Mix-2
T450_51_LEFT	ATTACCAGAGCAAAAGTAGGCATACT	T450_51_RIGHT	TCTAGTAGCATGACACCCCTCG	Mix-1
T450_52_LEFT	TGTTTATCACCCGCGAAGAAGC	T450_52_RIGHT	CATAGACAACAGGTGCGCTCAG	Mix-2
T450_53_LEFT	GGCACATGGCTTTGAGTTGACA	T450_53_RIGHT	ACCAATGTCGTGAAGAACTGGG	Mix-1
T450_54_LEFT	TGCGGCTTGTAGAAAGGTTCAA	T450_54_RIGHT	AGACTCACATGGACTGTCAGAGT	Mix-2
T450_55_LEFT	CATTCCACACACCAGCTTTTGATAA	T450_55_RIGHT	GCCCAAAGCTCAAATGCTACATT	Mix-1
T450_56_LEFT	ACACAAAAGTTGATGGTGTTGATGT	T450_56_RIGHT	ACTGTGTTTTTACGGCTTCTCCA	Mix-2
T450_57_LEFT	ACAACCATCTGTAGGTCCCAAAC	T450_57_RIGHT	TGAACCTGTTTGCGCATCTGTT	Mix-1
T450_58_LEFT	TGGACTAGCTAAACGTTTTAAGGAATCA	T450_58_RIGHT	TTGCGACATTCATCATTATGCCTTT	Mix-2
T450_59_LEFT	AGAATGCTATTAGAAAAGTGTGACCTTCA	T450_59_RIGHT	ATAGCCACGGAACCTCCAAGAG	Mix-1
T450_60_LEFT	ACAAAAGAAAATGACTCTAAAGAGGGTTT	T450_60_RIGHT	TGTTCGTTTAGTTGTTAACAAGAACATCA	Mix-2
T450_61_LEFT	CTGCTGTTATGTCTTTAAAAGAAGGTCA	T450_61_RIGHT	AAGTAGGGACTGGGTCTTCGAA	Mix-1
T450_62_LEFT	TTTGCTTCCACTGAGAAGTCTAACA	T450_62_RIGHT	CAATGGTTCTAAAGCCGAAAAACCC	Mix-2
T450_63_LEFT	AGGGAATTTGTGTTTAAGAATATTGATGGT	T450_63_RIGHT	CAGATGCAAATCTGGTGGCGTT	Mix-1
T450_64_LEFT	AGAGTCCAACCAACAGAATCTATTGT	T450_64_RIGHT	TGTGCTACCGGCCTGATAGATT	Mix-2
T450_65_LEFT	AACAATCTTGATTCTAAGGTTGGTGGT	T450_65_RIGHT	ACGGACAGCATCAGTAGTGTCA	Mix-1
T450_66_LEFT	CACAGGTGTTCTTACTGAGTCTAACA	T450_66_RIGHT	TGACTAGCTACACTACGTGCCC	Mix-2
T450_67_LEFT	ACCCATTGGTGCAGGTATATGC	T450_67_RIGHT	TGCTTGGTTTTGATGGATCTGGT	Mix-1
T450_68_LEFT	AGTCAAACAAATTTACAAAACACCACCA	T450_68_RIGHT	TGCTGTGGAAGAAAGTGAGTCTTG	Mix-2
T450_69_LEFT	TGAGAACCAAAAATTGATTGCCAACC	T450_69_RIGHT	ATGAGGTGCTGACTGAGGGAAG	Mix-1
T450_70_LEFT	GTCAGAGTGTGTACTTGGACAATCA	T450_70_RIGHT	GCCAGAGATGTCACCTAAATCAACA	Mix-2
T450_71_LEFT	GCAACCTGAATTAGACTCATTCAAGGA	T450_71_RIGHT	AGCATCCTTGATTTCACCTTGCT	Mix-1
T450_72_LEFT	GCTCAAAGGAGTCAAATTACATTACACA	T450_72_RIGHT	CATTTCCAGCAAAGCCAAAGCC	Mix-2
T450_73_LEFT	TCTTTATGCTTTAGTCTACTTCTTGCAGA	T450_73_RIGHT	GGATGAACCGTCGATTGTGTGA	Mix-1
T450_74_LEFT	TGTTGAACATGTTACCTTCTTCATCTACA	T450_74_RIGHT	GTACCGTTGGAATCTGCCATGG	Mix-2
T450_75_LEFT	CCTGATCTTCTGGTCTAAACGAACT	T450_75_RIGHT	CATGGAGTGGCACGTTGAGAAG	Mix-1
T450_76_LEFT	TTCTTTCAGACTGTTTGCGCGT	T450_76_RIGHT	ACCTGAAAGTCAACGAGATGAAACA	Mix-2
T450_77_LEFT	ACACAGACCATTCCAGTAGCAGT	T450_77_RIGHT	GTGTTTTACGCCGTCAGGACAA	Mix-1
T450_78_LEFT	TCCTCTAGCTGATAACAAATTTGCACT	T450_78_RIGHT	AGGACACGGGTCATCAACTACA	Mix-2
T450_79_LEFT	ACAACTGTAGCTGCATTTCACCA	T450_79_RIGHT	ACTGCCAGTTGAATCTGAGGGT	Mix-1
T450_80_LEFT	TAATGGACCCCAAAATCAGCGA	T450_80_RIGHT	TGGTGTATTCAAGGCTCCCTCA	Mix-2
T450_81_LEFT	GCTGGACTTCCCTATGGTGCTA	T450_81_RIGHT	GCTTCTTAGAAGCCTCAGCAGC	Mix-1
T450_82_LEFT	TGTCTGGTAAAGGCCAACAACA	T450_82_RIGHT	TAGGCTCTGTTGGTGGGAATGT	Mix-2
T450_83_LEFT	TCCAAATTTCAAAGATCAAGTCATTTTGC	T450_83_RIGHT	CGGTGAAAATGTGGTGGCTCTT	Mix-1
T450_84_LEFT	TTCTTCCTGCTGCAGATTTGGA	T450_84_RIGHT	AGAAGCTATTAAAATCACATGGGGATAGC	Mix-2
T450_85_LEFT	AAA GAG CCA CCA CAT TTT CAC CG	PolyT	TTTTTTTTTTTTTTTTTTVN	Mix-1

## Sheet: Table S2
Truncated TruSeq P5	CTCTTTCCCTACACGACGCTCTTCCGATCT	Truncated TruSeq P7	ACTGGAGTTCAGACGTGTGCTCTTCCGATCT
Left Primer Name	Left Primer Sequence	Right Primer Name	Right Primer Sequence	PCR Mix
T450_1_LEFT	CTCTTTCCCTACACGACGCTCTTCCGATCTACCAACCAACTTTCGATCTCTTGT	T450_1_RIGHT	ACTGGAGTTCAGACGTGTGCTCTTCCGATCTCGAGCATCCGAACGTTTGATGA	Mix-1
T450_2_LEFT	CTCTTTCCCTACACGACGCTCTTCCGATCTGGCACTTGTGGCTTAGTAGAAGT	T450_2_RIGHT	ACTGGAGTTCAGACGTGTGCTCTTCCGATCTATGCACTCAAGAGGGTAGCCAT	Mix-2
T450_3_LEFT	CTCTTTCCCTACACGACGCTCTTCCGATCTTTAACGGAGGGGCATACACTCG	T450_3_RIGHT	ACTGGAGTTCAGACGTGTGCTCTTCCGATCTGGTTGCATTCATTTGGTGACGC	Mix-1
T450_4_LEFT	CTCTTTCCCTACACGACGCTCTTCCGATCTGGTTGAAAAGAAAAAGCTTGATGGCT	T450_4_RIGHT	ACTGGAGTTCAGACGTGTGCTCTTCCGATCTACCTTCGGAACCTTCTCCAACA	Mix-2
T450_5_LEFT	CTCTTTCCCTACACGACGCTCTTCCGATCTCTATTGGGTTCCACGTGCTAGC	T450_5_RIGHT	ACTGGAGTTCAGACGTGTGCTCTTCCGATCTTAGCGGCCTTCTGTAAAACACG	Mix-1
T450_6_LEFT	CTCTTTCCCTACACGACGCTCTTCCGATCTTCAGAGGCTGCTCGTGTTGTAC	T450_6_RIGHT	ACTGGAGTTCAGACGTGTGCTCTTCCGATCTAGAGTCAGCACACAAAGCCAAA	Mix-2
T450_7_LEFT	CTCTTTCCCTACACGACGCTCTTCCGATCTTCACCTGTGCAAAGGAAATTAAGGA	T450_7_RIGHT	ACTGGAGTTCAGACGTGTGCTCTTCCGATCTAGTAACCTTTGTTGGTGCACCG	Mix-1
T450_8_LEFT	CTCTTTCCCTACACGACGCTCTTCCGATCTACAGAAAAGTACTGTGCCCTTGC	T450_8_RIGHT	ACTGGAGTTCAGACGTGTGCTCTTCCGATCTTGGCTCAAACTCTTCTTCTTCACA	Mix-2
T450_9_LEFT	CTCTTTCCCTACACGACGCTCTTCCGATCTGCTTCACATATGTATTGTTCTTTCTACCC	T450_9_RIGHT	ACTGGAGTTCAGACGTGTGCTCTTCCGATCTCTGCAACACCTCCTCCATGTTT	Mix-1
T450_10_LEFT	CTCTTTCCCTACACGACGCTCTTCCGATCTGACATTGTGGAAGAAGCTAAAAAGGT	T450_10_RIGHT	ACTGGAGTTCAGACGTGTGCTCTTCCGATCTCAGCGATCTTTTGTTCAACTTGCT	Mix-2
T450_11_LEFT	CTCTTTCCCTACACGACGCTCTTCCGATCTTCGCACAAATGTCTACTTAGCTGT	T450_11_RIGHT	ACTGGAGTTCAGACGTGTGCTCTTCCGATCTCCTGACCCGGGTAAGTGGTTAT	Mix-1
T450_12_LEFT	CTCTTTCCCTACACGACGCTCTTCCGATCTAAAAAGGCTGGTGGCACTACTG	T450_12_RIGHT	ACTGGAGTTCAGACGTGTGCTCTTCCGATCTACCGAGCAGCTTCTTCCAAATT	Mix-2
T450_13_LEFT	CTCTTTCCCTACACGACGCTCTTCCGATCTACGATCTAAATGAAACTCTTGTTACAATGC	T450_13_RIGHT	ACTGGAGTTCAGACGTGTGCTCTTCCGATCTCACAACTTGCGTGTGGAGGTTA	Mix-1
T450_14_LEFT	CTCTTTCCCTACACGACGCTCTTCCGATCTCTTCTTTCTTTGAGAGAAGTGAGGACT	T450_14_RIGHT	ACTGGAGTTCAGACGTGTGCTCTTCCGATCTAGCATCTTGTAGAGCAGGTGGA	Mix-2
T450_15_LEFT	CTCTTTCCCTACACGACGCTCTTCCGATCTAACAACTGTTATCTTGCCACTGCA	T450_15_RIGHT	ACTGGAGTTCAGACGTGTGCTCTTCCGATCTAGTTCATACTGAGCAGGTGGTG	Mix-1
T450_16_LEFT	CTCTTTCCCTACACGACGCTCTTCCGATCTGTACGTGTGGTAAACAAGCTACAAAA	T450_16_RIGHT	ACTGGAGTTCAGACGTGTGCTCTTCCGATCTGCTTGCGTTTGGATATGGTTGG	Mix-2
T450_17_LEFT	CTCTTTCCCTACACGACGCTCTTCCGATCTACAGAAATTGACCCTAAGTTGGACA	T450_17_RIGHT	ACTGGAGTTCAGACGTGTGCTCTTCCGATCTGATTATCCATTCCCTGCGCGTC	Mix-1
T450_18_LEFT	CTCTTTCCCTACACGACGCTCTTCCGATCTGGAGCACAAAACCAGTTGAAACA	T450_18_RIGHT	ACTGGAGTTCAGACGTGTGCTCTTCCGATCTACAACTTTGTTAAGAAAAGGCTTAGCA	Mix-2
T450_19_LEFT	CTCTTTCCCTACACGACGCTCTTCCGATCTGCTACTCATGGTTTAGCTGCTGT	T450_19_RIGHT	ACTGGAGTTCAGACGTGTGCTCTTCCGATCTCCAGTACAGTAAGAAGGCATGCC	Mix-1
T450_20_LEFT	CTCTTTCCCTACACGACGCTCTTCCGATCTAGGTTCTTTAATCTACTCAACCGCTG	T450_20_RIGHT	ACTGGAGTTCAGACGTGTGCTCTTCCGATCTGCTGAAATCGGGGCCATTTGTA	Mix-2
T450_21_LEFT	CTCTTTCCCTACACGACGCTCTTCCGATCTGCAATTGTTTTTCAGCTATTTTGCAGT	T450_21_RIGHT	ACTGGAGTTCAGACGTGTGCTCTTCCGATCTATGGATGGAACCATTCTTCACTGT	Mix-1
T450_22_LEFT	CTCTTTCCCTACACGACGCTCTTCCGATCTAGTTTAAAAGACCAATAAATCCTACTGACC	T450_22_RIGHT	ACTGGAGTTCAGACGTGTGCTCTTCCGATCTTGCAAGTTCAGCTTCTGCAGTT	Mix-2
T450_23_LEFT	CTCTTTCCCTACACGACGCTCTTCCGATCTACGTTTTCATCAACTTTTAACGTACCA	T450_23_RIGHT	ACTGGAGTTCAGACGTGTGCTCTTCCGATCTGCAGCACTACGTATTTGTTTTCGT	Mix-1
T450_24_LEFT	CTCTTTCCCTACACGACGCTCTTCCGATCTAGCAAAAAGTCACAACATTGCTTTGA	T450_24_RIGHT	ACTGGAGTTCAGACGTGTGCTCTTCCGATCTTAACTACCACCACGCTGGCTAA	Mix-2
T450_25_LEFT	CTCTTTCCCTACACGACGCTCTTCCGATCTTCACTCGTGACATAGCATCTACAGA	T450_25_RIGHT	ACTGGAGTTCAGACGTGTGCTCTTCCGATCTCGTGTGTCAGGGCGTAAACTTT	Mix-1
T450_26_LEFT	CTCTTTCCCTACACGACGCTCTTCCGATCTTGGTAAGCCAGTACCATATTGTTATGA	T450_26_RIGHT	ACTGGAGTTCAGACGTGTGCTCTTCCGATCTAGTAGGCAAGGCATGTTACTACG	Mix-2
T450_27_LEFT	CTCTTTCCCTACACGACGCTCTTCCGATCTTGGTGCTTTGGACATATCAGCA	T450_27_RIGHT	ACTGGAGTTCAGACGTGTGCTCTTCCGATCTTTAACAAAAAGGTGCACAGCGC	Mix-1
T450_28_LEFT	CTCTTTCCCTACACGACGCTCTTCCGATCTTGGTTCTTTAGTAATTACCTAAAGAGACGT	T450_28_RIGHT	ACTGGAGTTCAGACGTGTGCTCTTCCGATCTAGCATGTCTTCAGAGGTGCAGA	Mix-2
T450_29_LEFT	CTCTTTCCCTACACGACGCTCTTCCGATCTACACTTAACGGTCTTTGGCTTGA	T450_29_RIGHT	ACTGGAGTTCAGACGTGTGCTCTTCCGATCTACCTTCTAAGTCTGTGCCAGCA	Mix-1
T450_30_LEFT	CTCTTTCCCTACACGACGCTCTTCCGATCTACTGTGTCTCTTTTTGTTACATGCAC	T450_30_RIGHT	ACTGGAGTTCAGACGTGTGCTCTTCCGATCTACTGCACTTTGGAAAGTAACACCT	Mix-2
T450_31_LEFT	CTCTTTCCCTACACGACGCTCTTCCGATCTACCATATTGGGTAGTGCTTTATTAGAAGA	T450_31_RIGHT	ACTGGAGTTCAGACGTGTGCTCTTCCGATCTACACAGTTCTTGCTGTCATAAGGA	Mix-1
T450_32_LEFT	CTCTTTCCCTACACGACGCTCTTCCGATCTTGTCTGGTTTTAAGCTAAAAGACTGTGT	T450_32_RIGHT	ACTGGAGTTCAGACGTGTGCTCTTCCGATCTCCAAGAGTCAGTCTAAAGTAGCGG	Mix-2
T450_33_LEFT	CTCTTTCCCTACACGACGCTCTTCCGATCTGCCCTATTTTCTTCATAACTGGTAATACAC	T450_33_RIGHT	ACTGGAGTTCAGACGTGTGCTCTTCCGATCTACCCTGCATGGAAAGCAAAACA	Mix-1
T450_34_LEFT	CTCTTTCCCTACACGACGCTCTTCCGATCTTCTCTTAGCTAAAGATACTACTGAAGCC	T450_34_RIGHT	ACTGGAGTTCAGACGTGTGCTCTTCCGATCTACACAACCATCTCTTGCATTGTTG	Mix-2
T450_35_LEFT	CTCTTTCCCTACACGACGCTCTTCCGATCTCAGACAATGCTTTTCACTATGCTTAGA	T450_35_RIGHT	ACTGGAGTTCAGACGTGTGCTCTTCCGATCTTCATCAGTGCAAGCAGTTTGTGT	Mix-1
T450_36_LEFT	CTCTTTCCCTACACGACGCTCTTCCGATCTTGAGCTTAGTCCTGTTGCACTAC	T450_36_RIGHT	ACTGGAGTTCAGACGTGTGCTCTTCCGATCTTTGGTTGTCCCCCACTAGCTAG	Mix-2
T450_37_LEFT	CTCTTTCCCTACACGACGCTCTTCCGATCTGCCAATTCAACTGTATTATCTTTCTGTGC	T450_37_RIGHT	ACTGGAGTTCAGACGTGTGCTCTTCCGATCTACGATTGTGCATCAGCTGACTG	Mix-1
T450_38_LEFT	CTCTTTCCCTACACGACGCTCTTCCGATCTGTCTGCGGTATGTGGAAAGGTT	T450_38_RIGHT	ACTGGAGTTCAGACGTGTGCTCTTCCGATCTAGCATAGACGAGGTCTGCCATT	Mix-2
T450_39_LEFT	CTCTTTCCCTACACGACGCTCTTCCGATCTAGACGGTGACATGGTACCACAT	T450_39_RIGHT	ACTGGAGTTCAGACGTGTGCTCTTCCGATCTGCAGTTAAAGCCCTGGTCAAGG	Mix-1
T450_40_LEFT	CTCTTTCCCTACACGACGCTCTTCCGATCTCAGGTAGTGGAGTTCCTGTTGTAGA	T450_40_RIGHT	ACTGGAGTTCAGACGTGTGCTCTTCCGATCTCAGGGTCAGCAGCATACACAAG	Mix-2
T450_41_LEFT	CTCTTTCCCTACACGACGCTCTTCCGATCTGAGCTAGGTGTTGTACATAATCAGGA	T450_41_RIGHT	ACTGGAGTTCAGACGTGTGCTCTTCCGATCTACAGCCACCATCGTAACAATCA	Mix-1
T450_42_LEFT	CTCTTTCCCTACACGACGCTCTTCCGATCTACTATCGTTATAATCTACCAACAATGTGTG	T450_42_RIGHT	ACTGGAGTTCAGACGTGTGCTCTTCCGATCTAACATGTTGTGCCAACCACCAT	Mix-2
T450_43_LEFT	CTCTTTCCCTACACGACGCTCTTCCGATCTTCAATAGCCGCCACTAGAGGAG	T450_43_RIGHT	ACTGGAGTTCAGACGTGTGCTCTTCCGATCTTGCGGACATACTTATCGGCAAT	Mix-1
T450_44_LEFT	CTCTTTCCCTACACGACGCTCTTCCGATCTCAAGCTGTCACGGCCAATGTTA	T450_44_RIGHT	ACTGGAGTTCAGACGTGTGCTCTTCCGATCTGGCCCCTAGGATTCTTGATGGA	Mix-2
T450_45_LEFT	CTCTTTCCCTACACGACGCTCTTCCGATCTACATACAATGCTAGTTAAACAGGGTGA	T450_45_RIGHT	ACTGGAGTTCAGACGTGTGCTCTTCCGATCTGGTCTACGTATGCAAGCACCAC	Mix-1
T450_46_LEFT	CTCTTTCCCTACACGACGCTCTTCCGATCTACCGCATACAGTCTTACAGGCT	T450_46_RIGHT	ACTGGAGTTCAGACGTGTGCTCTTCCGATCTGCGTTTCTGCTGCAAAAAGCTT	Mix-2
T450_47_LEFT	CTCTTTCCCTACACGACGCTCTTCCGATCTGCAACATGTGACTGGACAAATGC	T450_47_RIGHT	ACTGGAGTTCAGACGTGTGCTCTTCCGATCTGCTCTTGTGGCACTAGTGTAGG	Mix-1
T450_48_LEFT	CTCTTTCCCTACACGACGCTCTTCCGATCTTGTTGGTGATTATTTTGTGCTGACAT	T450_48_RIGHT	ACTGGAGTTCAGACGTGTGCTCTTCCGATCTCTGTCGTCTCAGGCAATGCATT	Mix-2
T450_49_LEFT	CTCTTTCCCTACACGACGCTCTTCCGATCTAGAATTATACCTGCACGTGCTCG	T450_49_RIGHT	ACTGGAGTTCAGACGTGTGCTCTTCCGATCTTGCAGATGAAACATCATGCGTGA	Mix-1
T450_50_LEFT	CTCTTTCCCTACACGACGCTCTTCCGATCTAAGCACATAAAGACAAATCAGCTCAA	T450_50_RIGHT	ACTGGAGTTCAGACGTGTGCTCTTCCGATCTTGTAAAGTTGCCACATTCCTACGT	Mix-2
T450_51_LEFT	CTCTTTCCCTACACGACGCTCTTCCGATCTATTACCAGAGCAAAAGTAGGCATACT	T450_51_RIGHT	ACTGGAGTTCAGACGTGTGCTCTTCCGATCTTCTAGTAGCATGACACCCCTCG	Mix-1
T450_52_LEFT	CTCTTTCCCTACACGACGCTCTTCCGATCTTGTTTATCACCCGCGAAGAAGC	T450_52_RIGHT	ACTGGAGTTCAGACGTGTGCTCTTCCGATCTCATAGACAACAGGTGCGCTCAG	Mix-2
T450_53_LEFT	CTCTTTCCCTACACGACGCTCTTCCGATCTGGCACATGGCTTTGAGTTGACA	T450_53_RIGHT	ACTGGAGTTCAGACGTGTGCTCTTCCGATCTACCAATGTCGTGAAGAACTGGG	Mix-1
T450_54_LEFT	CTCTTTCCCTACACGACGCTCTTCCGATCTTGCGGCTTGTAGAAAGGTTCAA	T450_54_RIGHT	ACTGGAGTTCAGACGTGTGCTCTTCCGATCTAGACTCACATGGACTGTCAGAGT	Mix-2
T450_55_LEFT	CTCTTTCCCTACACGACGCTCTTCCGATCTCATTCCACACACCAGCTTTTGATAA	T450_55_RIGHT	ACTGGAGTTCAGACGTGTGCTCTTCCGATCTGCCCAAAGCTCAAATGCTACATT	Mix-1
T450_56_LEFT	CTCTTTCCCTACACGACGCTCTTCCGATCTACACAAAAGTTGATGGTGTTGATGT	T450_56_RIGHT	ACTGGAGTTCAGACGTGTGCTCTTCCGATCTACTGTGTTTTTACGGCTTCTCCA	Mix-2
T450_57_LEFT	CTCTTTCCCTACACGACGCTCTTCCGATCTACAACCATCTGTAGGTCCCAAAC	T450_57_RIGHT	ACTGGAGTTCAGACGTGTGCTCTTCCGATCTTGAACCTGTTTGCGCATCTGTT	Mix-1
T450_58_LEFT	CTCTTTCCCTACACGACGCTCTTCCGATCTTGGACTAGCTAAACGTTTTAAGGAATCA	T450_58_RIGHT	ACTGGAGTTCAGACGTGTGCTCTTCCGATCTTTGCGACATTCATCATTATGCCTTT	Mix-2
T450_59_LEFT	CTCTTTCCCTACACGACGCTCTTCCGATCTAGAATGCTATTAGAAAAGTGTGACCTTCA	T450_59_RIGHT	ACTGGAGTTCAGACGTGTGCTCTTCCGATCTATAGCCACGGAACCTCCAAGAG	Mix-1
T450_60_LEFT	CTCTTTCCCTACACGACGCTCTTCCGATCTACAAAAGAAAATGACTCTAAAGAGGGTTT	T450_60_RIGHT	ACTGGAGTTCAGACGTGTGCTCTTCCGATCTTGTTCGTTTAGTTGTTAACAAGAACATCA	Mix-2
T450_61_LEFT	CTCTTTCCCTACACGACGCTCTTCCGATCTCTGCTGTTATGTCTTTAAAAGAAGGTCA	T450_61_RIGHT	ACTGGAGTTCAGACGTGTGCTCTTCCGATCTAAGTAGGGACTGGGTCTTCGAA	Mix-1
T450_62_LEFT	CTCTTTCCCTACACGACGCTCTTCCGATCTTTTGCTTCCACTGAGAAGTCTAACA	T450_62_RIGHT	ACTGGAGTTCAGACGTGTGCTCTTCCGATCTCAATGGTTCTAAAGCCGAAAAACCC	Mix-2
T450_63_LEFT	CTCTTTCCCTACACGACGCTCTTCCGATCTAGGGAATTTGTGTTTAAGAATATTGATGGT	T450_63_RIGHT	ACTGGAGTTCAGACGTGTGCTCTTCCGATCTCAGATGCAAATCTGGTGGCGTT	Mix-1
T450_64_LEFT	CTCTTTCCCTACACGACGCTCTTCCGATCTAGAGTCCAACCAACAGAATCTATTGT	T450_64_RIGHT	ACTGGAGTTCAGACGTGTGCTCTTCCGATCTTGTGCTACCGGCCTGATAGATT	Mix-2
T450_65_LEFT	CTCTTTCCCTACACGACGCTCTTCCGATCTAACAATCTTGATTCTAAGGTTGGTGGT	T450_65_RIGHT	ACTGGAGTTCAGACGTGTGCTCTTCCGATCTACGGACAGCATCAGTAGTGTCA	Mix-1
T450_66_LEFT	CTCTTTCCCTACACGACGCTCTTCCGATCTCACAGGTGTTCTTACTGAGTCTAACA	T450_66_RIGHT	ACTGGAGTTCAGACGTGTGCTCTTCCGATCTTGACTAGCTACACTACGTGCCC	Mix-2
T450_67_LEFT	CTCTTTCCCTACACGACGCTCTTCCGATCTACCCATTGGTGCAGGTATATGC	T450_67_RIGHT	ACTGGAGTTCAGACGTGTGCTCTTCCGATCTTGCTTGGTTTTGATGGATCTGGT	Mix-1
T450_68_LEFT	CTCTTTCCCTACACGACGCTCTTCCGATCTAGTCAAACAAATTTACAAAACACCACCA	T450_68_RIGHT	ACTGGAGTTCAGACGTGTGCTCTTCCGATCTTGCTGTGGAAGAAAGTGAGTCTTG	Mix-2
T450_69_LEFT	CTCTTTCCCTACACGACGCTCTTCCGATCTTGAGAACCAAAAATTGATTGCCAACC	T450_69_RIGHT	ACTGGAGTTCAGACGTGTGCTCTTCCGATCTATGAGGTGCTGACTGAGGGAAG	Mix-1
T450_70_LEFT	CTCTTTCCCTACACGACGCTCTTCCGATCTGTCAGAGTGTGTACTTGGACAATCA	T450_70_RIGHT	ACTGGAGTTCAGACGTGTGCTCTTCCGATCTGCCAGAGATGTCACCTAAATCAACA	Mix-2
T450_71_LEFT	CTCTTTCCCTACACGACGCTCTTCCGATCTGCAACCTGAATTAGACTCATTCAAGGA	T450_71_RIGHT	ACTGGAGTTCAGACGTGTGCTCTTCCGATCTAGCATCCTTGATTTCACCTTGCT	Mix-1
T450_72_LEFT	CTCTTTCCCTACACGACGCTCTTCCGATCTGCTCAAAGGAGTCAAATTACATTACACA	T450_72_RIGHT	ACTGGAGTTCAGACGTGTGCTCTTCCGATCTCATTTCCAGCAAAGCCAAAGCC	Mix-2
T450_73_LEFT	CTCTTTCCCTACACGACGCTCTTCCGATCTTCTTTATGCTTTAGTCTACTTCTTGCAGA	T450_73_RIGHT	ACTGGAGTTCAGACGTGTGCTCTTCCGATCTGGATGAACCGTCGATTGTGTGA	Mix-1
T450_74_LEFT	CTCTTTCCCTACACGACGCTCTTCCGATCTTGTTGAACATGTTACCTTCTTCATCTACA	T450_74_RIGHT	ACTGGAGTTCAGACGTGTGCTCTTCCGATCTGTACCGTTGGAATCTGCCATGG	Mix-2
T450_75_LEFT	CTCTTTCCCTACACGACGCTCTTCCGATCTCCTGATCTTCTGGTCTAAACGAACT	T450_75_RIGHT	ACTGGAGTTCAGACGTGTGCTCTTCCGATCTCATGGAGTGGCACGTTGAGAAG	Mix-1
T450_76_LEFT	CTCTTTCCCTACACGACGCTCTTCCGATCTTTCTTTCAGACTGTTTGCGCGT	T450_76_RIGHT	ACTGGAGTTCAGACGTGTGCTCTTCCGATCTACCTGAAAGTCAACGAGATGAAACA	Mix-2
T450_77_LEFT	CTCTTTCCCTACACGACGCTCTTCCGATCTACACAGACCATTCCAGTAGCAGT	T450_77_RIGHT	ACTGGAGTTCAGACGTGTGCTCTTCCGATCTGTGTTTTACGCCGTCAGGACAA	Mix-1
T450_78_LEFT	CTCTTTCCCTACACGACGCTCTTCCGATCTTCCTCTAGCTGATAACAAATTTGCACT	T450_78_RIGHT	ACTGGAGTTCAGACGTGTGCTCTTCCGATCTAGGACACGGGTCATCAACTACA	Mix-2
T450_79_LEFT	CTCTTTCCCTACACGACGCTCTTCCGATCTACAACTGTAGCTGCATTTCACCA	T450_79_RIGHT	ACTGGAGTTCAGACGTGTGCTCTTCCGATCTACTGCCAGTTGAATCTGAGGGT	Mix-1
T450_80_LEFT	CTCTTTCCCTACACGACGCTCTTCCGATCTTAATGGACCCCAAAATCAGCGA	T450_80_RIGHT	ACTGGAGTTCAGACGTGTGCTCTTCCGATCTTGGTGTATTCAAGGCTCCCTCA	Mix-2
T450_81_LEFT	CTCTTTCCCTACACGACGCTCTTCCGATCTGCTGGACTTCCCTATGGTGCTA	T450_81_RIGHT	ACTGGAGTTCAGACGTGTGCTCTTCCGATCTGCTTCTTAGAAGCCTCAGCAGC	Mix-1
T450_82_LEFT	CTCTTTCCCTACACGACGCTCTTCCGATCTTGTCTGGTAAAGGCCAACAACA	T450_82_RIGHT	ACTGGAGTTCAGACGTGTGCTCTTCCGATCTTAGGCTCTGTTGGTGGGAATGT	Mix-2
T450_83_LEFT	CTCTTTCCCTACACGACGCTCTTCCGATCTTCCAAATTTCAAAGATCAAGTCATTTTGC	T450_83_RIGHT	ACTGGAGTTCAGACGTGTGCTCTTCCGATCTCGGTGAAAATGTGGTGGCTCTT	Mix-1
T450_84_LEFT	CTCTTTCCCTACACGACGCTCTTCCGATCTTTCTTCCTGCTGCAGATTTGGA	T450_84_RIGHT	ACTGGAGTTCAGACGTGTGCTCTTCCGATCTAGAAGCTATTAAAATCACATGGGGATAGC	Mix-2
T450_85_LEFT	CTCTTTCCCTACACGACGCTCTTCCGATCTAAA GAG CCA CCA CAT TTT CAC CG	PolyT	ACTGGAGTTCAGACGTGTGCTCTTCCGATCTTTTTTTTTTTTTTTTTTTVN	Mix-1
